# Supplementary material for: Saccharina japonica Ethanol Extract Ameliorates Dextran Sulfate Sodium-Induced Colitis via Reshaping Intestinal Microenvironment and Alleviating Inflammatory Response
Source: Foods. 2023 Apr 17;12(8):1671. doi: 10.3390/foods12081671 (PMC10138103; doi:10.3390/foods12081671)
Supplement: Supplementary file 1 [file foods-12-01671-s001.zip]

Archive with 1 entries (1 files):
- foods-2271710-supplementary.pdf
